# Supplementary material for: A Biallelic Truncating Variant in the TPR Domain of GEMIN5 Associated with Intellectual Disability and Cerebral Atrophy
Source: Genes (Basel). 2023 Mar 13;14(3):707. doi: 10.3390/genes14030707 (PMC10048441; doi:10.3390/genes14030707)
Supplement: Supplementary file 1 [file genes-14-00707-s001.zip › Table S2.xlsx]

## Sheet: Sheet1
Kour et al.,2022																															Sadia et al.,2021		Rajan et al.,20222									Rosario Francisco et al.,2022	Study			Total
Family no	1	2		3	4		5	6		7		8		9		10	11	12		13	14	15	16	17		18	19	20	21	22	23	24	25	26	27	28	29	30		31		32	33			33
Origin	Algerian	Caucasian		Spanish	Turkish		South Asia	Egyptian		Egyptian		Egyptian		East Asian		East Asian	NA	Caucasian		Caucasian	Guyanese	Caucasian	NA	NA		NA	German	Indian	Chines	NA	Japanese	Malaysian	NG	NG	NG	NG	NG	NG		NG		NG	Pakistani
Consanguinity	N	Y		N	Y		N	Y		Y		Y		N		N	NA	N		N	N	N	NA	NA		NA	N	N	N	NA	N	N	N	N	N	N	N	N		N		N	Y			6`/28=21%
Patient no	1	2	3	4	5	6	7	8	9	10	11	12	13	14,	15	16	17	18	19	20	21	22	23	24	25	26	27	28	29	30	31	32	33	34	35	36	37	38	39	40	41	42	43	44	45
Sex	F	F	F	M	M	M	M	M	M	F	F	M	M	M	M	F	M	F	M	M	M	M	F	M	M	F	F	M	M	F	F	M	M	M	M	M	M	M	F	M	M	F	M	M	M	31M,14F (69%M, 31%F)
Age of onset	6m	1st Y	1st Y	B	B	B	11m	1st Y	1st Y	1st Y	1st Y	2m	2m	<1 Y	10m	6m	na	7m	2Y	B	1 Y	1 Y	1 Y	<1Y	B	B	4m	B	10m	1Y	1 Y	3m	<1	<1 Y	14m	14m	1	<1Y	<1Y	25Y	<1	NA	<1Y	<2Y	<1Y
Age at last evaluation	7Y	5Y	3Y	D	D	D	?	9Y	7Y	9Y	4Y	10Y	2Y	?	?	4Y	15Y	8Y	6Y	7Y	31Y	na	7Y	29Y	27Y	18m	31M	5Y	3Y	4Y	7 Y 9m	3 Y 9m	18m	5Y	10Y	12Y	21Y	21Y	26Y	60Y	57Y	NA	46Y	35Y	28Y
Genetic testing
Chr and Transcript	Chr5: (NM_015465.5
Variant	homo	homo		homo	homo		homo	homo		homo		homo		c. hetro		c.hetro	c.hetro	c.hetro		c.hetro	c.hetro	c.hetro	c.hetro	c.hetro		c.hetro	c.hetro	c.hetro	c.hetro	c.hetro	c. hetro	c. hetro	c. hetro	c. homo	c.hetro	c.hetro	c.hetro	homo		c.hetro		c.hetro	homo			10 homo (30%) and 23 (70%Hetro and 3
Kind of Variant	Missense	Missense		Missense	Missense		Missense	Missense		Missense		Missense		Missense ;Missense		Missense;splice receptor	Missense Missense	Missense ,Missense		Missense ,Missense	Missense,Missense	Missense,deletion	Missense ,Missense	Missense Deletion;		Missense,Missense	Missense ,Missense	Splice acceptor ; missense	Deletion ; missense	Missense ,Missense	Missense duplication	Deletion; duplication	Missense ,Missense	Missense and splice variant	Missense and duplication	Missense and deletion	Missense,Missense	Missense		Missense ,Missense		Missense;Splice Variant	deletion			30Missense,4splice,6del,3dup/43
Mutation (g.DNA)	c.3203T>C	c.3019G>A		c.2768A>C	c.2738A>G		c.2112C>G	c.2049C>T		c.2995T>C		c.2995T>C		c.1831G>A;c.4091A>C		c.3857A>G c.2510-2A>T	c.2962A.T; c.4100T	c.4100T>C; c.3057C>A		c.3844 T>C; c.217 T>C	c.3356T>C c.1602C>A	c.2962A>T ;c.1856delA	c.314A>G; c.2768A>C	c.2962 A>T; c.3930_3933delCTCT		c.485A>G; c.4100T>C	c.282G>A; c.3856T>A	c.1081-2A>G; c.628G>T	c.4229delC; c.2773C>T	c.754C>T; c.2872T>C	c.1831G>A/c.2196dupA/	c.3913delG/c.4496dupA	c.T3844C; c.C3615G	c.3041G>A; c.1600-2A>G	c.3026C>T; c.1452dup	c.3046 C>T; c.2693-2700del	c.1119 G>A; c.3046 C>T	c.2981C>T		c.1781 C>G; c.1624A>g		c.662-2A>G; c.3046C>T	c.3162_3164del
Mutation (protein)	p.(Leu1068Pro)	p.(Ala1007Thr)		p.(His923Pro)	p.(His913Arg)		p.(Ser1000Pro)	p.(Gly683Asp)		p.(Ser1000Pro)		p.(Ser1000Pro)		p.(His1364Pro), p.(Val611Met)		p.(Tyr1286Cys), 2510-2A>T	p.(lle988Phe); p.(Leu1367Pro)	p.(Leu1367Pro) ; p.(Asp1019Glu)		p.(Tyr1282His) ; p.(Ser73Pro	p.(Leu1119Ser) ; p.(Tyr534Ter)	p. lle988Phe; p.Glu619GlyfsTer8	p.(His105Arg) ; p.(His923Pro)	(p.Ile988Phe) ; (p.Ser1311Leu fsTer7)		p.(His162Arg) ; p.(Leu1367Pro)	p.(Trp94Ter) p.(Tyr1286Asn)	1081-2A>G (splice acceptor) ;p.(Asp210Tyr)	p.Ala1410GlufsTer24; p.Leu925Phe	p.Arg252Ter ; p.Tyr958His	p.Val611Met/p. Arg733Thrfs*6	p.Ala1305Leufs*14/p. Tyr1498*	p.Tyr1282His. p.Cys1205Tryp	p.Arg1014Gln,c.1600-2A>G	p. Arg 1016cys p. Met485HisfsTer27	p.Arg1016Cys/ p.Arg899ProfsTer3	p.Trp373* mat/ P.Arg1016Cys pat	p.Ala994Val		p.Pro594Argp;Ser543Gly		662-2A>G (Splice); p.Arg1016Cys	Asp1054_Ala1055delinsGlu
Location of variants in functional domains	TPR	TPR		TPR	TPR		TPR	WD		TPR		TPR		RBS,WD		RBS,RBS	TPR,RBS	RBS,TPR		RBS,WD	RBS,WD	TRP,WD	WD,TPR	TPR,RBS		WD,RBS	WD,RBS	WD	RBS,TPR	WD,TPR	WD,WD	RBS,RBS	RBS,RBS	TPR	TPR,WD	TPR,TPR	WD,TPR	TPR		WD,WD		TPR	TPR
Development
Delayed?	Y	Y	Y	Y	Y	Y	Y	Y	Y	Y	Y	Y	Y	Y	Y	Y	Y	Y	Y	Y	Y	Y	Y	Y	Y	Y	Y	Y	Y	Y	N	Y	Y	Y	Y	Y	Y	N	Y	Y	Y	Y	Y	Y	Y	43/45 (96%)
Regression	N	N	N	N	N	N	N	N	N	N	N	N	N	N	N	N	N	N	N	N	N	N	N	N	N	N	N	N	N	N	NA	NA	N	N	N	N	N	N	N	N	N	NA	N	N	N	42/42 (100%)
Motor delay	Y	Y	Y	Y	Y	Y	Y	Y	Y	Y	Y	Y	Y	Y	Y	Y	Y	Y	Y	Y	Y	Y	Y	Y	Y	Y	Y	Y	Y	Y	NA	NA	Y	Y	Y	Y	Y	Y	Y	N	Y	N	Y	Y	Y	41/43 (95%)
Speech Delay	Y	Y	Y	Y	NA	NA	Y	Y	Y	Y	Y	Y	Y	Y	Y	Y	Y	Y	Y	Y	Y	NA	Y	Y	Y	N	Y	Y	Y	Y	Y	Y	Y	N	Y	Y	Y	Y	Y	Y	Y	NA	Y	Y	Y	39/41 (95%)
Cognitive delay	Y	Y	Y	Y	NA	NA	Y	Y	Y	Y	Y	Y	Y	Y	Y	Y	Y	Y	Y	Y	Y	NA	Y	Y	Y	N	Y	Y	Y	Y	N	Y	Y	N	Y	Y	Y	Y	Y	N	N	Y	Y	Y	Y	37/42 (88%)
Intellectual disability	Y	Y	Y	Y	NA	NA	Y	Y	Y	Y	Y	Y	Y	Y	Y	Y	Y	Y	Y	Y	Y	NA	Y	Y	Y	Y	Y	Y	Y	Y	N	Y	Y	Y	Y	Y	Y	Y	Y	Y	Y	Y	Y	Y	Y	41/42 (98%)
Neurological Finding
Ataxia	Y	Y	N	N	NA	NA	Y	Y	Y	Y	Y	N	N	Y	NA	Y	Y	Y	Y	Y	Y	N	Y	Y	Y	N	N	Y	N	Y	Y	Y	N	Y	Y	Y	Y	Y	Y	Y	Y	N	Y	N	Y	31/42 (74%)
Walking difficulties	Y	Y	Y	Y	NA	NA	Y	Y	Y	Y	Y	Y	Y	Y	NA	Y	Y	Y	Y	Y	Y	Y	Y	Y	Y	Y	Y	Y	Y	Y	Y	Y	Y	Y	Y	Y	Y	Y	Y	Y	Y	N	Y	N	Y	40/42 (95%)
Apendicular hypotonia	N	Y	Y	N	N	N	N	Y	Y	Y	Y	N	N	N	N	N		Y	Y	Y	Y	N	N	Y	Y	N	Y	N	N	N	NA	NA	N	N	Y	N	N	N	Y	Y	Y	N	NA	NA	NA	17/39 (43%)
Central hypotonia	Y	Y	Y	Y	Y	Y	Y	Y	Y			Y	Y	Y	Y	Y	Y	Y	Y	Y	Y	Y	Y	N	N	Y	Y	Y	Y	N	Y	Y	Y	N	Y	Y	Y	Y	N	N	N	N	NA	NA	NA	32/40 (80%)
Deep tendon reflexes	Normal	Normal	Brisk	Absent	Absent	Absent	NA	Brisk	Brisk	Brisk	Brisk	Normal	Normal	?	?	Brisk	NA	Brisk	Brisk	Brisk	Brisk	Brisk	?	Brisk	Brisk	Absent	Brisk	Brisk	Normal	Normal	NA	NA	Normal	Normal	Brisk	Normal	Brisk	Brisk	Brisk	Brisk	Brisk	NG	NA	NA	NA	21B/34,9N.4A
Neurological evaluation
Cerebral atrophy	Y	Y	Y	Y	Y	Y	Y	Y	Y	Y	Y	Y	Y	Y	Y	Y	Y	Y	Y	Y	Y	Y	Y	Y	Y	Y	Y	Y	Y	Y	Y	Y	Y	Y	Y	Y	Y	Y	Y	Y	Y	Y	Y	NA	Y	44/44 (100%)
Clinical course
Progressive/Static	S	S	S	P	NA	NA	S	S	S	S	S	S	S	NA	NA	NA	P	S	S	P	S	NA	NA	P	P	S	S	S	S	P	S	S	S	S	S	S	P	S	S	S	P	NA	S	S	S	29S,8P/37 (78%, 22%)
others	Tremor	Nystagmus	Nystagmus	Epilepsy	-	-	-	Nystagmus	Nystagmus	-	strabismus	Wasting, claw hands, acquired mild arthrogryposis	Wasting, claw hands, plantar flexion of feet, VSD	-	-	-	-	Dysarthria, slow visual pursuit, mild oculomotor apraxia, hyperreflexia, extensor plantar response, seizures	Mild dysarthria, hyperreflexia, extensor plantar response	-	Infantile cataracts, distal weakness prominent in UL	-	-	seizures	seizures	mildly high narrow palate; strabismus; head drop; areflexia; generalized tonic seizures starting at 5 weeks of age- seizures were difficult to control at first, but now well controlled on Clobazam; abnormal EEG	-	Turricephalus, spastic-dystonic movement disorder, severe cachexia with BMI 11.5kg/m².	-	-	-	Congenital hypothyroidis										Autism,micocephly	aUTISM		AUTISM
